# Supplementary material for: Autophagy Mediates the Degradation of Plant ESCRT Component FREE1 in Response to Iron Deficiency
Source: Int J Mol Sci. 2021 Aug 16;22(16):8779. doi: 10.3390/ijms22168779 (PMC8396019; doi:10.3390/ijms22168779)
Supplement: Supplementary file 1 [file ijms-22-08779-s001.zip]

Archive with 1 entries (1 files):
- ijms-1322389-supplementary.pdf
